# Supplementary material for: Glycan microarray reveal induced IgGs repertoire shift against a dietary carbohydrate in response to rabbit anti-human thymocyte therapy
Source: Oncotarget. 2017 Dec 11;8(68):112236–44. doi: 10.18632/oncotarget.23096 (PMC5762506; doi:10.18632/oncotarget.23096)
Supplement: Supplementary file 2 [file oncotarget-08-112236-s002.xlsx]

## Sheet: Fig.1
	Title:				S1-7 across visits
	Glass slide:				Corning Epoxyde non-sterile (40044)
	Glycan printing concentration:				100 µM
	Primary binding:				S1-7 sera across visits diluted 1:100
	Primary binding volume:				100 µl
	Secondary AB:				Cy3-goat anti-human IgG Jackson 109-165-088
	Secondary AB Conc:				0.45 µg/ml
	Scanned by				Genepix 4000B (molecular devices) at PMT 350
	Use the following buffers:
	Chemical blocking:				0.1M Tris pH8 + 0.05 Ethanolamine
	Biological blocking:				PBS + 1% ovalbumin
	Wash buffer:				PBS + 0.1% Tween 20
	Primary binding buffer:				PBS + 1% ovalbumin
	Secondary binding buffer:				PBS
RFU	S1										S2								S3								S4										S5										S6
	Pre-Screen		M0		M1		M18		M24		M0		M1		M18		M24		M0		M1		M18		M24		Pre-Screen		M0		M1		M18		M24		Pre-Screen		M0		M1		M18		M24		Pre-Screen		M0
Glycan ID	MEAN	STDEV	MEAN	STDEV	MEAN	STDEV	MEAN	STDEV	MEAN	STDEV	MEAN	STDEV	MEAN	STDEV	MEAN	STDEV	MEAN	STDEV	MEAN	STDEV	MEAN	STDEV	MEAN	STDEV	MEAN	STDEV	MEAN	STDEV	MEAN	STDEV	MEAN	STDEV	MEAN	STDEV	MEAN	STDEV	MEAN	STDEV	MEAN	STDEV	MEAN	STDEV	MEAN	STDEV	MEAN	STDEV	MEAN	STDEV	MEAN
1	0.1	0.0001	0.1	0.0001	0.1	0.0001	0.1	0.0001	0.1	0.0001	0.1	0.0001	0.1	0.0001	0.1	0.0001	0.1	0.0001	0.1	0.0001	0.1	0.0001	0.1	0.0001	57	42	0.1	0.0001	10.3333	70.5006	0.1	0.0001	0.1	0.0001	0.1	0.0001	0.1	0.0001	0.1	0.0001	0.1	0.0001	0.1	0.0001	0.1	0.0001	0.1	0.0001	0.1
2	7063.5	1725.14	6507.33	421.053	16038.5	432.169	8821.25	327.864	6965.33	286.643	5961	1537.2	27579.3	81.0021	11388.2	488.593	15839.3	385.077	3534.33	188.004	13947.7	224.567	6936.5	1145.52	5330	1345.09	0.1	0.0001	0.1	0.0001	2003	474.03	0.1	0.0001	0.1	0.0001	0.1	0.0001	0.1	0.0001	14770	257.387	827.667	37.5278	258.333	8.14453	1058.5	318.309	1931
3	0.1	0.0001	0.1	0.0001	0.1	0.0001	0.1	0.0001	0.1	0.0001	0.1	0.0001	0.1	0.0001	0.1	0.0001	0.1	0.0001	0.1	0.0001	43.3333	24.0901	0.1	0.0001	0.1	0.0001	0.1	0.0001	0.1	0.0001	0.1	0.0001	0.1	0.0001	0.1	0.0001	0.1	0.0001	0.1	0.0001	0.1	0.0001	0.1	0.0001	0.1	0.0001	0.1	0.0001	0.1
4	5442	1669.32	1292.67	115.868	23254	572.605	5134.5	208.943	6258	122.992	12986.8	867.003	26225.2	1277.59	14788	4166.01	12840	3443.84	4633.25	635.582	10963.2	283.716	5905.75	652.283	2889	31.4325	0.1	0.0001	0.1	0.0001	1247.75	161.953	0.1	0.0001	0.1	0.0001	484.25	37.295	473	30.1662	15766.7	993.973	1197.5	292.035	389.5	76.0899	1057.75	39.2545	1759
5	1251.33	57.5702	0.1	0.0001	0.1	0.0001	0.1	0.0001	0.1	0.0001	0.1	0.0001	0.1	0.0001	116	5.65685	180.667	61.2726	759.333	551.574	895.75	31.3834	732.5	187.383	239	113.934	758	246.073	370	45.7165	331.333	27.0986	504	207.198	535.333	63.7992	705.333	67.9289	1878.67	699.572	945	21.2132	1228.5	60.1041	1252	294.532	516	175.362	777
6	2543.75	105.038	1608	397.181	9154.67	266.031	4299	379.009	3469	944.392	5160.67	105.187	11024	2674.77	6812.5	461.741	5579.33	177.201	2115.67	752.354	8221	4719.94	3193	50.7445	1999.67	18.5831	889.667	99.9016	652.667	141.994	2126.67	85.0431	758	147.309	188.667	34.7898	713.667	13.2035	610.667	186.398	14864.5	2654.64	2854.25	96.3306	2008.33	421.36	1545	493.233	2526.67
7	0.1	0.0001	0.1	0.0001	0.1	0.0001	0.1	0.0001	0.1	0.0001	569.75	51.9511	942.75	148.104	241.667	152.172	290.333	154.293	0.1	0.0001	29	9.53939	0.1	0.0001	0.1	0.0001	190.5	28.9914	118.5	50.2046	0.1	0.0001	0.1	0.0001	0.1	0.0001	0.1	0.0001	174.75	25.5783	0.1	0.0001	290.75	18.9978	113.5	17.6777	0.1	0.0001	166.667
8	12188.2	263.81	3030.67	551.277	20076	4796.23	21440	4217.07	14957	311.828	16846.7	3680.18	34955	5301.11	28505.3	3886.6	20165.8	3385.59	4014.33	616.798	7587.25	1015.23	9244.33	202.231	5171.5	2320.74	1514.67	264.36	1790.33	508.579	4770.67	1305.15	1393.67	410.853	895.667	212.719	1128.33	305.386	796	68.0368	35627	6685.93	4415	797.594	3184	616.536	1563	258.784	3913.67
9	0.1	0.0001	0.1	0.0001	0.1	0.0001	0.1	0.0001	0.1	0.0001	0.1	0.0001	0.1	0.0001	0.1	0.0001	0.1	0.0001	0.1	0.0001	53	4.24264	0.1	0.0001	0.1	0.0001	0.1	0.0001	0.1	0.0001	0.1	0.0001	0.1	0.0001	0.1	0.0001	0.1	0.0001	0.1	0.0001	0.1	0.0001	0.1	0.0001	0.1	0.0001	0.1	0.0001	0.1
10	2929	475.861	4283	264.218	13422	2528.22	8014.5	1226.06	10374	2051.68	8787.5	848.12	16283.2	792.114	15415.3	777.85	7680	1378.18	2647.5	0.707107	10525.7	606.301	4676.67	153.409	2276	131.275	0.1	0.0001	0.1	0.0001	2029.33	387.043	0.1	0.0001	0.1	0.0001	0.1	0.0001	0.1	0.0001	11862.3	1429.34	10.6667	66.6508	0.1	0.0001	348	160.309	533.667
11	0.1	0.0001	0.1	0.0001	0.1	0.0001	0.1	0.0001	0.1	0.0001	0.1	0.0001	0.1	0.0001	0.1	0.0001	0.1	0.0001	0.1	0.0001	0.1	0.0001	0.1	0.0001	0.1	0.0001	0.1	0.0001	297.5	19.0919	473.5	253.851	0.1	0.0001	0.1	0.0001	0.1	0.0001	0.1	0.0001	0.1	0.0001	0.1	0.0001	0.1	0.0001	0.1	0.0001	0.1
12	3777.75	720.768	2764.67	440.91	14426.2	2835.09	9584	2931.5	10689.5	652.084	8098.25	331.012	16322.8	474.31	19823.3	4911.26	12282.5	531.037	2362	223.446	11354.8	634.516	4370	1048.04	2651	72.6705	0.1	0.0001	0.1	0.0001	3748	208.817	0.1	0.0001	0.1	0.0001	0.1	0.0001	0.1	0.0001	9138.33	69.8737	645.25	37.1876	351.667	44.5234	786.5	81.3173	1055.67
13	0.1	0.0001	0.1	0.0001	0.1	0.0001	0.1	0.0001	0.1	0.0001	513.5	95.0526	1240.75	466.084	410.75	22.0662	340	42.8836	0.1	0.0001	4	14.4222	0.1	0.0001	0.1	0.0001	186	41	308	78.0833	53.3333	55.3022	127.333	48.6861	10.5	2.12132	0.1	0.0001	0.1	0.0001	0.1	0.0001	215.5	19.9416	339	146.974	142	50.5866	333.75
14	5407.5	3782.82	2786.75	832.005	15988	67.8823	9083	1722.03	10830	2124.09	7276.5	722.727	26160.3	5945.11	12168.7	2782.22	8838.33	77.0087	2941.5	817.436	5357.25	996.982	3691	656.924	2533.67	447.626	1328.67	110.528	833.667	90.8974	3442	90.9579	613.75	44.9101	418.5	70.0036	10.5	14.8492	187	50.9117	21389.2	3948.58	1582.67	20.502	984.667	108.657	1990.25	351.386	2415.33
15	0.1	0.0001	0.1	0.0001	0.1	0.0001	0.1	0.0001	0.1	0.0001	0.1	0.0001	0.1	0.0001	0.1	0.0001	0.1	0.0001	0.1	0.0001	0.1	0.0001	0.1	0.0001	0.1	0.0001	0.1	0.0001	0.1	0.0001	0.1	0.0001	0.1	0.0001	0.1	0.0001	0.1	0.0001	0.1	0.0001	0.1	0.0001	0.1	0.0001	0.1	0.0001	0.1	0.0001	0.1
16	3868.75	681.959	3156.5	467.134	16174.2	2915.08	11357	2009.75	8589.67	309.951	14127.5	4380.9	33631.7	1451.5	12616	3109.14	17188.7	4781.55	2551	830.851	8523	2008	4685.75	1117.47	3767	840.469	0.1	0.0001	0.1	0.0001	5794.5	1456.24	0.1	0.0001	0.1	0.0001	0.1	0.0001	0.1	0.0001	14165.2	438.296	755.25	77.1551	722.333	71.7031	1360	136.011	2080.67
17	0.1	0.0001	0.1	0.0001	0.1	0.0001	0.1	0.0001	0.1	0.0001	0.1	0.0001	0.1	0.0001	0.1	0.0001	0.1	0.0001	0.1	0.0001	53.3333	37.5278	0.1	0.0001	0.1	0.0001	0.1	0.0001	0.1	0.0001	0.1	0.0001	0.1	0.0001	0.1	0.0001	0.1	0.0001	0.1	0.0001	0.1	0.0001	187	5.65685	0.1	0.0001	0.1	0.0001	0.1
18	1799.75	76.1637	1358	27.7849	19326	1785.82	5308.67	1293.53	5138	53.7587	6040.5	232.638	20413	3899.4	13889	572.756	9401	2349.99	1249.33	31.5647	6552.33	1430.45	5913.25	945.652	3026	63.0952	59	43.589	0.1	0.0001	1513	160.568	0.1	0.0001	0.1	0.0001	0.1	0.0001	0.1	0.0001	7278	299.601	558.75	92.536	415.5	38.2143	1007.25	317.513	1559.75
19	0.1	0.0001	0.1	0.0001	61.6667	50.8167	0.1	0.0001	0.1	0.0001	303.667	65.9874	42	8.48528	0.1	0.0001	0.1	0.0001	91.3333	74.5676	196.333	15.6312	497	135.37	456.25	146.042	93.6667	83.5005	195	11.3578	56.5	0.707107	0.1	0.0001	64	41.8688	0.1	0.0001	0.1	0.0001	194.5	109.602	34	111.946	0.1	0.0001	357.333	45.6216	378
20	746	213.253	472.333	256.165	11083.5	410.829	3366.67	557.524	2205	999.849	4212	268.084	11392	931.365	5530	138.532	3759.33	69.0386	937	141.421	3839.75	737.11	1888.33	358.577	1125.33	238.655	122	151.321	0.1	0.0001	884	239.002	35.6667	19.6554	0.1	0.0001	0.1	0.0001	0.1	0.0001	7545.25	1075.95	211	27.4044	298.25	187.731	1111.5	142.372	1214.33
21	290.667	136.122	0.1	0.0001	283.5	130.152	87	36.7696	562.75	95.8414	282.5	39.2046	635	86.7064	314.25	166.624	120.333	105.571	912.333	54.4549	199	2.64575	12.3333	16.1658	19	11.7898	0.1	0.0001	0.1	0.0001	0.1	0.0001	0.1	0.0001	0.1	0.0001	0.1	0.0001	0.1	0.0001	0.1	0.0001	0.1	0.0001	0.1	0.0001	381.333	81.1316	643.667
22	2416	354.829	3201	920.647	17004.2	1311.04	8308.25	2217.29	8512	2397.85	8093.75	546.745	19461.7	269.938	14730.7	1754.36	11235.5	168.999	2603	1464.72	14019.2	271.335	6225.75	1710.9	3965	40.3361	0.1	0.0001	0.1	0.0001	4005.5	789.699	0.1	0.0001	0.1	0.0001	0.1	0.0001	0.1	0.0001	23796	3996.61	624	40.7308	1242.67	175.697	1285.33	30.8923	1585.5
23	56.3333	10.9697	0.1	0.0001	275	24.0208	32	13.5277	195	24.1799	628.667	93.7248	387.333	69.8737	466.333	155.359	304.333	21.0079	458	22.6274	1063	73.9121	418.333	56.4122	344.75	8.95824	774.5	12.2338	979	260.215	850.667	117.492	1202.33	89.9685	423.667	42.5715	305.667	189.215	880.5	287.792	901.333	30.0389	1714	452.596	1528	82.8312	740.333	63.1057	668.333
24	2906.5	351.475	1600.33	633.337	12078	2667.44	6690	397	7264.75	175.878	7993.33	564.287	16873.7	4714.18	11527.3	4437.45	10733.5	122.329	2617.33	91.0293	7184	311.263	3660.75	21.2348	2436	391.737	1514.75	302.541	1165.67	47.9305	3651	277.59	828.5	70.0036	606.333	77.6681	1450.33	403.857	634	24.5561	31778	7372.04	5532	124.165	2926	558.614	2175.25	60.1851	3488.25
25	0.1	0.0001	0.1	0.0001	0.1	0.0001	0.1	0.0001	0.1	0.0001	482	32.187	0.1	0.0001	0.1	0.0001	0.1	0.0001	0.1	0.0001	0.1	0.0001	0.1	0.0001	0.1	0.0001	0.1	0.0001	0.1	0.0001	0.1	0.0001	0.1	0.0001	0.1	0.0001	0.1	0.0001	0.1	0.0001	0.1	0.0001	0.1	0.0001	0.1	0.0001	0.1	0.0001	0.1
27	0.1	0.0001	0.1	0.0001	0.1	0.0001	0.1	0.0001	0.1	0.0001	408.75	80.5248	460.5	96.8736	456.5	14.8492	470	61	0.1	0.0001	206.333	43.062	0.1	0.0001	34.6667	28.1129	381.25	63.8612	132	101.124	83.6667	59.0028	94	43.8634	0.1	0.0001	0.1	0.0001	0.1	0.0001	0.1	0.0001	0.1	0.0001	0.1	0.0001	81.3333	32.7159	130
28	2060.33	63.7913	1547.67	490.147	25358	527.502	5624.67	1514.97	4872	1253.26	10514	2624.16	19419.3	3983.22	14604.3	1936.64	5103.67	375.619	3189.25	1525.2	8098.67	168.619	3050	189.312	3435.25	920.161	1451.67	291.947	844.333	198.223	3272.25	629.816	967.25	259.08	743.5	145.525	80.3333	37.421	177.667	12.0968	25173.5	11330.1	2213.67	696.537	1982	788.388	2581.33	187.033	2682.25
29	0.1	0.0001	0.1	0.0001	0.1	0.0001	0.1	0.0001	0.1	0.0001	0.1	0.0001	0.1	0.0001	0.1	0.0001	0.1	0.0001	0.1	0.0001	0.1	0.0001	0.1	0.0001	0.1	0.0001	0.1	0.0001	0.1	0.0001	0.1	0.0001	0.1	0.0001	0.1	0.0001	0.1	0.0001	0.1	0.0001	0.1	0.0001	0.1	0.0001	0.1	0.0001	0.1	0.0001	0.1
30	2032	146.503	826	14.5258	10802	303.54	1903	737.342	4905	906.576	5160.67	1629.84	9961.67	2481.5	4274.33	625.959	5273.25	701.145	999.5	193.924	4637.75	907.453	2827.33	591.778	1078	219.16	261.333	21.5019	0.1	0.0001	1789.67	389.325	0.1	0.0001	0.1	0.0001	107.5	101.017	0.1	0.0001	9927.33	2153.41	750.25	149.478	539.667	47.3533	1633	347.32	1237.33
31	0.1	0.0001	0.1	0.0001	0.1	0.0001	0.1	0.0001	0.1	0.0001	601.667	83.0803	1350.5	76.518	431.333	186.358	1133	220.02	2222	330.165	1189.75	183.322	703.25	71.2478	469.25	126.892	638.333	182.779	274	140.007	189.333	28.5015	331.5	139.3	0.1	0.0001	162.333	24.5425	298.25	58.4886	7	22.6274	106.667	61.7603	162.333	48.0035	1129	28.0535	2627.25
32	2573	834.878	1381.67	100.898	12437.2	684.041	4509.33	442.5	4893.33	1415.95	8344.5	2071.12	12752.3	1134.61	9821	200.818	13082	728.99	1648.33	119.918	8777.5	427.24	2527	586.335	2992.33	673.131	641.667	100.062	663	231.931	2045	151.25	522.25	54.4082	178.5	41.7193	0.1	0.0001	68.3333	36.9369	10745.7	582.569	2737	101.823	2547.25	663.308	2162	139.473	2531
33	0.1	0.0001	0.1	0.0001	0.1	0.0001	0.1	0.0001	0.1	0.0001	0.1	0.0001	0.1	0.0001	0.1	0.0001	0.1	0.0001	0.1	0.0001	31	52.8488	0.1	0.0001	0.1	0.0001	0.1	0.0001	0.1	0.0001	0.1	0.0001	0.1	0.0001	0.1	0.0001	0.1	0.0001	0.1	0.0001	0.1	0.0001	0.1	0.0001	0.1	0.0001	0.1	0.0001	0.1
34	3339	108.373	1985.33	640.673	14430	516.028	7581.25	508.408	7689	455.504	4677.33	885.643	14101.8	932.358	6606.67	301.921	6238.67	1769.12	1057.75	47.1478	7240.5	504.418	2989	50.7477	2367.75	100.818	415.5	68.5894	192.5	31.8198	2858	94.0638	0.666667	42.0278	0.1	0.0001	0.1	0.0001	0.1	0.0001	12002	545.886	222	17.088	179.667	57.1431	1382.33	33.0807	1660.33
35	0.1	0.0001	0.1	0.0001	0.1	0.0001	0.1	0.0001	0.1	0.0001	0.1	0.0001	0.1	0.0001	0.1	0.0001	0.1	0.0001	0.1	0.0001	0.1	0.0001	0.1	0.0001	0.1	0.0001	0.1	0.0001	0.1	0.0001	0.1	0.0001	0.1	0.0001	0.1	0.0001	0.1	0.0001	0.1	0.0001	0.1	0.0001	0.1	0.0001	0.1	0.0001	0.1	0.0001	0.1
36	5094	136.04	2215.33	119.442	14895.8	406.646	6479	1310.98	8298	115.966	10128	118.903	14901	1541.49	7096	391.659	8412	68.0221	1397	310.329	10165.5	1204.2	2794	8	2258	430.88	120.333	77.3585	47.5	0.707107	2121.75	354.569	96.3333	42.0278	0.1	0.0001	0.1	0.0001	0.1	0.0001	5110.67	1293.29	416.5	21.9203	445	204.384	959.25	34.827	1821.5
37	0.1	0.0001	0.1	0.0001	0.1	0.0001	0.1	0.0001	0.1	0.0001	0.1	0.0001	0.1	0.0001	0.1	0.0001	0.1	0.0001	0.1	0.0001	79	10.583	0.1	0.0001	66	5	0.1	0.0001	0.1	0.0001	0.1	0.0001	0.1	0.0001	0.1	0.0001	0.1	0.0001	0.1	0.0001	0.1	0.0001	0.1	0.0001	0.1	0.0001	346.5	30.1828	353.25
38	6293.5	363.881	3405.5	770.039	40651	6504.95	7711	1315.29	9865	217.872	17105.5	1160	34908.5	1808.08	22865.8	386.291	17950.8	1727.27	3809	169.706	23786	543.883	5073.5	499.313	4269.5	491.399	3487.75	215.053	2718.75	382.32	2804	780.404	3605.75	288.273	3171	242.05	459.333	104.309	738.5	61.4302	50422	5020.28	4889	574.511	3341	134.407	2506.5	192.195	3421.25
39	0.1	0.0001	0.1	0.0001	0.1	0.0001	0.1	0.0001	0.1	0.0001	0.1	0.0001	0.1	0.0001	0.1	0.0001	0.1	0.0001	0.1	0.0001	0.1	0.0001	0.1	0.0001	0.1	0.0001	0.1	0.0001	0.1	0.0001	0.1	0.0001	0.1	0.0001	0.1	0.0001	0.1	0.0001	0.1	0.0001	0.1	0.0001	0.1	0.0001	0.1	0.0001	0.1	0.0001	0.1
40	3413	223.39	2946.5	277.893	14477	2519.82	8552.5	2239.41	11722.5	3270.18	10969.7	2972.12	18047	4940.09	21063	413.24	8838.75	638.86	1776.5	682.358	7179.5	27.5772	3143.25	491.718	1259.67	654.719	0.1	0.0001	0.1	0.0001	2850.67	473.815	0.1	0.0001	0.1	0.0001	0.1	0.0001	0.1	0.0001	20024	8234.97	574.333	48.5009	565.333	212.486	1488.5	388.202	1242.25
41	0.1	0.0001	0.1	0.0001	0.1	0.0001	0.1	0.0001	0.1	0.0001	0.1	0.0001	0.1	0.0001	0.1	0.0001	0.1	0.0001	0.1	0.0001	0.1	0.0001	0.1	0.0001	0.1	0.0001	0.1	0.0001	0.1	0.0001	0.1	0.0001	0.1	0.0001	0.1	0.0001	0.1	0.0001	0.1	0.0001	0.1	0.0001	0.1	0.0001	0.1	0.0001	0.1	0.0001	0.1
42	0.1	0.0001	0.1	0.0001	0.1	0.0001	0.1	0.0001	0.1	0.0001	0.1	0.0001	0.1	0.0001	0.1	0.0001	0.1	0.0001	0.1	0.0001	0.1	0.0001	0.1	0.0001	0.1	0.0001	0.1	0.0001	0.1	0.0001	0.1	0.0001	0.1	0.0001	0.1	0.0001	0.1	0.0001	0.1	0.0001	0.1	0.0001	0.1	0.0001	0.1	0.0001	0.1	0.0001	0.1
43	739.333	201.966	512.333	181.387	943	227.713	765.5	95.4594	686.5	239.709	1246.75	238.383	725	76.0986	1041.33	62.9391	1079.67	306.856	8269	287.085	4194	997.659	7573.33	925.49	4162	46.669	2119.33	390.592	1479.25	80.5166	1025.75	118.551	1566.33	380.086	1290	237.68	1250.25	242.076	1291.25	230.763	811	132.242	1738.67	372.199	1226.33	51.5493	2830	22.6274	4651.33
44	0.1	0.0001	0.1	0.0001	0.1	0.0001	0.1	0.0001	0.1	0.0001	204.333	42.7239	8	38.1838	0.1	0.0001	0.1	0.0001	281	10.4403	364.333	42.6654	330.5	30.6213	187.333	106.444	323.333	107.277	111	48.775	244	72.1249	359	86.7583	0.1	0.0001	0.1	0.0001	0.1	0.0001	138	50.4083	0.1	0.0001	50.5	7.77817	735.667	35.4448	422.333
45	0.1	0.0001	0.1	0.0001	0.1	0.0001	0.1	0.0001	0.1	0.0001	920	111.745	1060.67	75.0755	400.667	133.08	457.333	25.0067	866.333	166.506	568	36.7151	848	11.3137	418.5	17.6777	1644.67	198.759	818	52.7162	691	66.5056	1015.33	50.0533	642.75	112.787	2875	223.446	1613.67	490.48	1641.5	60.1041	1678.33	418.873	951.667	69.6372	2287.33	101.298	1045
46	0.1	0.0001	0.1	0.0001	0.1	0.0001	0.1	0.0001	0.1	0.0001	78	37.8021	0.1	0.0001	0.1	0.0001	0.1	0.0001	371	251.275	831	75.4453	361.75	31.7739	100.667	27.5923	29.3333	30.4357	0.1	0.0001	0.1	0.0001	241.667	83.7218	0.1	0.0001	153	149.602	9.66667	126.516	209	36.756	0.1	0.0001	16.6667	15.885	440	11.3137	556.667
47	1652.67	374.648	2627	1208.04	856.25	168.714	530.333	84.2872	304.667	53.2666	1744.5	21.9203	1272.67	126.477	1774.67	71.5914	1614	132.567	883	154.149	1085	323.623	1109.33	245.612	755.667	201.575	3571.33	216.246	1935.25	321.794	1850.5	132.256	2312	95	1199.67	47.7528	2090.5	475.228	2189	354.068	2520.33	529.095	2132.33	571.206	3462.33	881.513	2825.75	497.907	3091
48	2043.67	26.5016	1192	258.479	2292	616.597	1096.5	209.088	1192.75	237.069	2456.75	1138.76	4000	296.238	1280	7.93725	1673.67	393.322	7130.75	1030.92	4941.33	1109.78	6121.33	2867.87	5924.67	6.02771	2317.67	553.175	2689	831.731	2534.25	359.465	2604.67	88.2629	2065	11.3137	1336.33	307.729	1471.75	58.094	1508.5	940.246	1555.75	604.915	1864.33	338.4	10797	133.247	11978
49	269	29.6985	454	53.3479	801.75	52.2071	543.667	124.677	369.333	109.134	556.667	21.0792	324	19.799	529	51.2152	311.333	74.144	841.667	196.836	956.667	259.211	2034	386.586	1158.5	111.016	946.25	48.2934	746.75	201.913	409.333	41.6693	721	306.967	402.333	75.6131	44.6667	117.023	129.333	14.0475	314	93.3381	111.667	14.8436	324	41	8958.33	675.765	5038.33
50	0.1	0.0001	0.1	0.0001	31.6667	59.3492	0.1	0.0001	421.333	313.053	195.333	118.196	294	26.6646	1121.25	188.523	631	172.172	3225	404.661	1378.33	35.2326	3497.5	924.189	1835	448.306	215.333	67.8847	0.1	0.0001	0.1	0.0001	101.667	53.9846	79.3333	21.362	402.333	134.068	338	143.847	155	70.4911	963.667	193.931	402	52.144	1824	126.996	1760
51	0.1	0.0001	0.1	0.0001	0.1	0.0001	0.1	0.0001	0.1	0.0001	2512	160.406	1466.33	350.053	1618	156.144	1966.33	98.3328	1679.5	156.271	2226	752.803	1026.33	400.5	624	147.092	891	138.264	655.333	59.079	446.5	294.345	638.667	119.726	472.333	31.9427	545.333	133.762	544.333	138.551	0.1	0.0001	303.333	38.2143	319	14.1067	2253.75	602.301	2097.67
52	142.667	41.138	0.1	0.0001	167.333	87.1799	0.1	0.0001	0.1	0.0001	684.5	57.2756	547.25	74.2311	667.5	133.947	688.75	55.1747	1032.75	251.926	1113	330.08	1023	337.196	422	125.491	964.333	200.336	1349.75	106.218	1328	116.357	1512.67	123.541	875	222.249	814	80.7217	1010.67	36.5285	923.5	243.76	1363	12.7279	1568	394.746	3309	97.1391	2427.5
53	0.1	0.0001	0.1	0.0001	0.1	0.0001	0.1	0.0001	0.1	0.0001	1046	46.2925	1216.75	107.503	917.75	65.9968	1116.33	23.0072	588.667	34.7035	592.25	25.9663	520.667	131.458	333.5	116.806	1363.5	60.1041	713.25	85.6908	484.5	78.4889	588	27.7969	337.333	30.5505	798	305.724	475	211.348	383.667	17.673	876.5	118.087	1063	33.7787	2535.33	145.191	2996
54	0.1	0.0001	0.1	0.0001	0.1	0.0001	0.1	0.0001	0.1	0.0001	268	86.267	216.75	76.5305	167	26	39.5	3.53553	588.333	185.624	434	16.9706	589.667	10.0167	409.333	11.1505	816	358.233	515.25	39.1269	358.75	53.6742	1278.25	448.975	464.333	151.49	589.5	15.6738	722.5	30.1828	1257.67	477.847	1658.33	97.3875	681.5	102.067	1787.33	463.281	1405.67
55	0.1	0.0001	0.1	0.0001	0.1	0.0001	0.1	0.0001	0.1	0.0001	0.1	0.0001	0.1	0.0001	0.1	0.0001	0.1	0.0001	0.1	0.0001	0.1	0.0001	0.1	0.0001	0.1	0.0001	0.1	0.0001	0.1	0.0001	0.1	0.0001	0.1	0.0001	0.1	0.0001	0.1	0.0001	0.1	0.0001	0.1	0.0001	0.1	0.0001	0.1	0.0001	0.1	0.0001	0.1
56	5824.67	156.27	2884.5	20.5061	25647.7	748.316	9018.33	213.364	10035	1162.48	12294	714.232	10408.7	436.734	8668.33	251.796	15043.7	805.309	1474.33	491.241	15337	479.634	5326	55.5068	2623	683.335	0.1	0.0001	0.1	0.0001	2706.67	15.1438	0.1	0.0001	0.1	0.0001	0.1	0.0001	0.1	0.0001	30663.5	119.501	2671	536.346	1318.33	48.1283	1610.33	12.6623	1555
57	0.1	0.0001	0.1	0.0001	0.1	0.0001	0.1	0.0001	0.1	0.0001	0.1	0.0001	0.1	0.0001	0.1	0.0001	0.1	0.0001	0.1	0.0001	0.1	0.0001	0.1	0.0001	0.1	0.0001	0.1	0.0001	0.1	0.0001	0.1	0.0001	0.1	0.0001	0.1	0.0001	0.1	0.0001	0.1	0.0001	0.1	0.0001	0.1	0.0001	0.1	0.0001	0.1	0.0001	0.1
58	5386	1088.83	3371	1034.71	15109	2488.76	9778.75	834.506	9859.33	277.698	8998.67	1867.91	12834.3	184.706	11283.8	351.286	8637.67	2639.46	713.667	88.5118	11841.5	2151.47	5372.25	356.959	3088.67	1330.67	0.1	0.0001	0.1	0.0001	2950.75	292.754	0.1	0.0001	0.1	0.0001	0.1	0.0001	0.1	0.0001	20445.5	894.661	4698	893.639	3863	676.39	2112.33	333.731	1980
59	348.333	390.986	185.5	20.5061	452	216.75	160.333	29.7377	296	65.0538	1107.67	376.912	886	240.576	1566	386.311	1775	22.6274	3917.25	82.891	2365	79.1707	1912	373.272	639.333	119.718	996	311.127	937	177.798	482.5	92.631	706	250.064	580.667	84.0079	898	278.862	853	41.0122	916.333	119.249	826	70.6824	1090.67	44.411	2688	1040.86	2780.33
60	0.1	0.0001	0.1	0.0001	0.1	0.0001	0.1	0.0001	0.1	0.0001	0.1	0.0001	0.1	0.0001	0.1	0.0001	0.1	0.0001	352	8.48528	127.5	14.0594	0.1	0.0001	0.1	0.0001	0.1	0.0001	0.1	0.0001	0.1	0.0001	0.1	0.0001	0.1	0.0001	0.1	0.0001	0.1	0.0001	0.1	0.0001	0.1	0.0001	0.1	0.0001	0.1	0.0001	0.1
61	4161.67	840.658	5332.5	1549.42	19444	4059.14	10724	2223.53	7877.5	590.434	4179	498.458	9728	446.043	8800.5	2260.77	5639	1394.25	2290	511.518	10054.3	1643.76	2842	622.321	1729.25	208.193	0.1	0.0001	0.1	0.0001	1699.33	42.1584	0.1	0.0001	0.1	0.0001	0.1	0.0001	0.1	0.0001	6546.75	1488.18	271	106.775	0.1	0.0001	933	4.24264	1456
62	0.1	0.0001	0.1	0.0001	0.1	0.0001	0.1	0.0001	0.1	0.0001	0.1	0.0001	0.1	0.0001	0.1	0.0001	0.1	0.0001	0.1	0.0001	0.1	0.0001	0.1	0.0001	0.1	0.0001	0.1	0.0001	0.1	0.0001	0.1	0.0001	0.1	0.0001	0.1	0.0001	0.1	0.0001	0.1	0.0001	0.1	0.0001	0.1	0.0001	0.1	0.0001	0.1	0.0001	0.1
63	4583.33	895.911	4075.25	205.609	15380.5	391.327	10952.5	34.6482	6957	2953.68	11146.3	2985.01	18434.7	443.985	11157	375.109	13150.8	2467.14	1544.5	342.382	7902.33	2242.78	6506.75	410.61	4805.5	828.764	0.1	0.0001	0.1	0.0001	2358.67	82.3549	0.1	0.0001	0.1	0.0001	0.1	0.0001	0.1	0.0001	16825.7	422.384	1059	513.296	668	7.93725	1653	74.4849	323
64	0.1	0.0001	0.1	0.0001	0.1	0.0001	0.1	0.0001	0.1	0.0001	0.1	0.0001	0.1	0.0001	0.1	0.0001	0.1	0.0001	0.1	0.0001	0.1	0.0001	0.1	0.0001	0.1	0.0001	0.1	0.0001	0.1	0.0001	0.1	0.0001	0.1	0.0001	0.1	0.0001	0.1	0.0001	0.1	0.0001	0.1	0.0001	0.1	0.0001	0.1	0.0001	0.1	0.0001	94
65	0.1	0.0001	0.1	0.0001	0.1	0.0001	0.1	0.0001	0.1	0.0001	0.1	0.0001	0.1	0.0001	0.1	0.0001	0.1	0.0001	0.1	0.0001	0.1	0.0001	0.1	0.0001	0.1	0.0001	0.1	0.0001	0.1	0.0001	0.1	0.0001	0.1	0.0001	0.1	0.0001	0.1	0.0001	0.1	0.0001	0.1	0.0001	0.1	0.0001	0.1	0.0001	0.1	0.0001	0.1
66	0.1	0.0001	0.1	0.0001	0.1	0.0001	0.1	0.0001	0.1	0.0001	0.1	0.0001	0.1	0.0001	0.1	0.0001	0.1	0.0001	0.1	0.0001	0.1	0.0001	69.5	7.77817	14	42.5676	0.1	0.0001	0.1	0.0001	0.1	0.0001	0.1	0.0001	0.1	0.0001	0.1	0.0001	0.1	0.0001	0.1	0.0001	0.1	0.0001	431	156.042	179	38.1838	33
67	1807.25	299.637	826.667	104.773	20070.3	673.76	8897	1778.58	6780.67	634.263	3053	252.389	8293	204.546	5013.25	858.79	6826.75	348.053	63.3333	105.51	11799.5	327.065	1499.67	287.62	1415.5	47.3762	0.1	0.0001	0.1	0.0001	745	100.777	0.1	0.0001	0.1	0.0001	0.1	0.0001	0.1	0.0001	10385	257.536	58.6667	42.8991	155	14	909.333	22.1435	632.75
68	0.1	0.0001	0.1	0.0001	0.1	0.0001	0.1	0.0001	0.1	0.0001	0.1	0.0001	0.1	0.0001	0.1	0.0001	0.1	0.0001	0.1	0.0001	0.1	0.0001	0.1	0.0001	0.1	0.0001	0.1	0.0001	0.1	0.0001	0.1	0.0001	0.1	0.0001	0.1	0.0001	0.1	0.0001	0.1	0.0001	0.1	0.0001	0.1	0.0001	0.1	0.0001	0.1	0.0001	0.1
69	317.333	43.0852	239.667	26.6521	9558.5	1816.56	1714.67	525.799	2528	255.971	1262	335.087	5749	1468.5	1157	82	1448.25	63.2581	0.1	0.0001	5156	486.489	386.25	69.2694	167.75	31.0524	0.1	0.0001	0.1	0.0001	0.1	0.0001	0.1	0.0001	0.1	0.0001	0.1	0.0001	0.1	0.0001	865	36.0416	0.1	0.0001	0.1	0.0001	0.1	0.0001	0.1
70	0.1	0.0001	0.1	0.0001	0.1	0.0001	0.1	0.0001	0.1	0.0001	0.1	0.0001	0.1	0.0001	0.1	0.0001	0.1	0.0001	0.1	0.0001	0.1	0.0001	0.1	0.0001	0.1	0.0001	0.1	0.0001	0.1	0.0001	0.1	0.0001	0.1	0.0001	0.1	0.0001	0.1	0.0001	0.1	0.0001	0.1	0.0001	0.1	0.0001	0.1	0.0001	0.1	0.0001	0.1
71	0.1	0.0001	0.1	0.0001	0.1	0.0001	0.1	0.0001	0.1	0.0001	0.1	0.0001	0.1	0.0001	0.1	0.0001	0.1	0.0001	0.1	0.0001	0.1	0.0001	0.1	0.0001	0.1	0.0001	0.1	0.0001	0.1	0.0001	0.1	0.0001	0.1	0.0001	0.1	0.0001	0.1	0.0001	0.1	0.0001	0.1	0.0001	0.1	0.0001	0.1	0.0001	0.1	0.0001	0.1
72	0.1	0.0001	0.1	0.0001	16895	3081.78	0.1	0.0001	0.1	0.0001	976.333	166.115	6313.75	191.95	1899.33	46.6512	3590	790.495	0.1	0.0001	6621.5	282.136	0.1	0.0001	0.1	0.0001	0.1	0.0001	0.1	0.0001	0.1	0.0001	0.1	0.0001	0.1	0.0001	0.1	0.0001	0.1	0.0001	13068	281.368	0.1	0.0001	0.1	0.0001	0.1	0.0001	0.1
73	0.1	0.0001	0.1	0.0001	500.25	69.2309	0.1	0.0001	0.1	0.0001	0.1	0.0001	3587.5	510.83	0.1	0.0001	0.1	0.0001	0.1	0.0001	6220.33	657	0.1	0.0001	0.1	0.0001	0.1	0.0001	0.1	0.0001	0.1	0.0001	0.1	0.0001	0.1	0.0001	0.1	0.0001	0.1	0.0001	1073.67	17.0392	0.1	0.0001	0.1	0.0001	0.1	0.0001	0.1
74	0.1	0.0001	26.6667	48.1698	19589.3	4440.62	707	165.463	420.25	74.9817	2696	62.3859	14902.2	635.677	4975.67	1189.42	3372.67	936.881	417.333	38.553	9283.33	2015.82	443	55.1543	296.667	17.2143	0.1	0.0001	0.1	0.0001	0.1	0.0001	0.1	0.0001	0.1	0.0001	0.1	0.0001	0.1	0.0001	38360	6397.95	3693.25	637.473	2558	193.548	0.1	0.0001	0.1
75	2116	222.895	2300	121.618	27786.8	3647.51	5734.67	285.556	5587.5	960.902	10910.2	1738.49	23135.3	318.142	9663	281.187	6907.5	1639.78	1715.33	69.515	13803	5175.33	4855.5	909.62	2401.33	79.1223	0.1	0.0001	0.1	0.0001	1459.33	61.9058	0.1	0.0001	0.1	0.0001	0.1	0.0001	0.1	0.0001	23672	6622.76	1823.25	573.216	1421	455.015	1231.5	34.3171	961.667
76	0.1	0.0001	0.1	0.0001	0.1	0.0001	0.1	0.0001	0.1	0.0001	0.1	0.0001	0.1	0.0001	121.333	11.3725	0.1	0.0001	1773.33	705.664	1577.5	14.8492	3335	841.23	1108.67	343.681	0.1	0.0001	0.1	0.0001	0.1	0.0001	0.1	0.0001	0.1	0.0001	16.5	173.241	0.1	0.0001	0.1	0.0001	307.333	204.158	0.1	0.0001	454	166.334	236.25
77	0.1	0.0001	0.1	0.0001	0.1	0.0001	0.1	0.0001	0.1	0.0001	0.1	0.0001	0.1	0.0001	0.1	0.0001	0.1	0.0001	0.1	0.0001	0.1	0.0001	0.1	0.0001	0.1	0.0001	0.1	0.0001	0.1	0.0001	0.1	0.0001	0.1	0.0001	0.1	0.0001	0.1	0.0001	0.1	0.0001	500.333	32.1299	0.1	0.0001	0.1	0.0001	0.1	0.0001	0.1
[truncated: 17 more columns]

## Sheet: Fig. 3
	Title:					S1-7 across visits
	Glass slide:					Corning Epoxyde non-sterile (40044)
	Glycan printing concentration:					100 µM
	Primary binding:					purified S1-7 Pre ATG and and M1 10 ng/µl
	Primary binding volume:					100 µl
	Secondary Ab:					Cy3-goat anti-human IgG Jackson 109-165-088
	Secondary AB Conc:					0.45 µg/ml
	Scanned by					Genepix 4000B (Molecular Devices) at PMT 350
	Use the following buffers:
	Chemical blocking:					0.1M Tris pH8+0.05 Ethanolamine
	Biological blocking:					PBS+1% ovalbumin
	Wash buffer:					PBS+0.1% Tween 20
	Primary binding buffer:					PBS+1% ovalbumin
	Secondary binding buffer:					PBS
	RFU
	purified S1-7 Pre ATG		purified S1-2 M1		purified S3 M1		purified S4 M1		purified S5 M1		purified S6 M1		purified S7 M1
Glycan ID	MEAN	STDEV	MEAN	STDEV	MEAN	STDEV	MEAN	STDEV	MEAN	STDEV	MEAN	STDEV	MEAN	STDEV
1	79.5	7.32575	48	4.24264	40.5	3.31662	83.3333	16.2583	0.1	0.0001	45.25	2.75379	0.1	0.0001
2	26681	6905.44	24979.2	680.714	24969.8	1497.47	20650.7	457.909	35767	576.356	28880.3	8541.13	30015.5	4520.95
3	94	3	339.25	49.4663	101.5	9.84886	123.75	19.8725	44.6667	1.52753	50	6.0553	136	24.8864
4	21562.3	537.467	28092.7	2268.82	28104.3	530.374	28456.2	5273.95	41287.2	1095.83	31858.5	4210.84	26256	334.426
5	324	58.4294	309	69.3109	197.75	27.5847	489	40.8901	87.75	132.026	142.333	20.0333	525	42
6	22943.5	483.175	27398.5	1436.01	31146	1373.9	19499	2255.8	37963	2970.06	39000.8	3161.4	32967.2	641.508
7	97.75	5.7373	75	6.0553	43.75	5.56028	93	170.819	63.6667	5.50757	45.25	3.30404	0.1	0.0001
8	27100.2	667.475	28885.5	1988.07	29950	1414.98	19887	2768.11	35577.2	5831.18	30878.5	1767.1	32408.5	1557.21
9	105.333	15.1438	167	37.3631	108.25	13.5247	151	19.27	42	102.587	15	34.6554	192.333	57.0117
10	23990.3	407.652	21672.5	2827.27	41886.7	8852.27	21396.3	385.739	24545	2702.01	43017.3	10502.3	20613.7	5666.87
11	69	1.41421	61.6667	21.7332	58.5	8.69866	125	19.7484	0.1	0.0001	64	9.53939	0.1	0.0001
12	29738.5	679.717	21211.8	444.992	29410	822.563	28396.5	5121.44	41086.3	7717.23	58269	2681.11	25004.8	4673.71
13	173.25	24.878	564.333	142.339	91.75	17.4428	232.75	28.9065	75.25	6.70199	69.3333	7.23418	32	79.196
14	28255.2	507.037	33351.2	5330.52	43489.8	7703.72	25108.8	978.878	36661.5	599.485	29430.8	2733.47	33271	570.625
15	127	16.7531	471	22.891	65	4.24264	218.667	33.2315	21.25	80.8553	49	6.08276	0.1	0.0001
16	31076	9416.3	22213.5	3736.08	23241.5	6383.39	23216.3	205.081	48947.3	2518	34118.3	1069.54	36628	623.06
17	83.25	4.64579	151.667	17.6163	78	8.04156	146	37.7492	43	5.41603	47.25	7.45542	86	5.19615
18	29071	250.937	27445	7604.87	28475.5	4765.67	31409.7	1228.18	48479.5	6677.16	40508.7	1932.94	34229	502.444
19	270.333	83.1885	312	139.825	359.25	71.9137	427.25	28.8834	7.33333	48.2113	105	3.3665	207.5	9.19239
20	25713.2	1288.72	26878.7	2090.53	33375	6262.29	17742	4104.13	27329.2	2569.84	29147.7	835.802	17865.3	3821.26
21	108	4.69042	64.5	17.6777	88.6667	20.232	206.333	66.3802	74.6667	5.03322	102	15.6418	184.333	17.5594
22	29430	571.791	23375	2938.05	25612.2	1544.53	16528.8	570.623	35881.7	648.411	32991.8	5185.97	34496	2286.49
23	295.333	52.5389	673.667	114.527	210.75	39.3309	371.333	14.1539	229.5	9.29157	117.75	8.18026	889.25	108.448
24	31146.8	332.196	28918	7798.89	24812	727.825	20806.3	4599.66	41243.2	563.541	41886.5	399.755	48308	2609.75
25	214.667	49.6622	370.667	49.6421	72.3333	2.51661	0.1	0.0001	56.5	5	82.3333	1.1547	166.75	33.2202
27	330	57.0351	113	21.8021	94	18.1934	835.25	72.0295	132.5	12.0692	157	28.3196	879.5	62.9325
28	25499.8	655.276	27511.7	6615.15	21496.5	1750.45	12983.7	176.976	38125.2	5512.61	24016.2	1814.6	29056.2	450.919
29	117.75	10.2103	67.75	6.13052	59.6667	3.78594	191.75	36.6549	69	6.08276	74.25	12.5797	107.5	9.11043
30	25996	600.074	33475.8	6438.02	26557.8	5131.8	6787.33	1230.39	28847.5	567.744	34664.8	6361.13	25496.2	1934.44
31	390.75	40.0364	70	8.60233	74	3.82971	958.5	159.509	130.75	17.2506	160.25	30.0707	843	59.5567
32	24537.7	535.961	30530.8	358.641	21226	2110.59	18754.8	2100.14	40740.7	2908.89	29803.8	5251.28	34619.8	885.265
33	86.25	6.65207	115.333	15.0444	95	2.16025	235.75	18.9978	70.5	5.68624	61.5	8.96289	75.25	9.74252
34	30555.8	303.334	26289.7	7203.36	32728.8	805.192	20509.8	315.242	39657.2	8189.72	37200.8	806.781	37506	854.132
35	82	4.3589	96	14.1774	59.6667	3.51188	0.1	0.0001	49.75	3.94757	65	9.20145	0.1	0.0001
36	29316	235.945	37075.7	1028.68	33372	2725.9	18145.2	375.005	26946.5	4716.16	38966.5	1409	29246	5473.92
37	135.75	11.3541	319.25	56.3109	175.5	23.3345	251.333	41.4045	57	2.64575	0.1	0.0001	0.1	0.0001
38	34142.5	618.111	31823.5	2971.5	40403.2	3553.13	29811	926.243	35380	2277.06	43739.2	4778.38	39740.2	908.569
39	43.6667	5.50757	1	0	15.6667	17.9258	0.1	0.0001	0.1	0.0001	59	7.11805	0.1	0.0001
40	32537	622.392	33683.3	9078.54	31946.8	8361.81	23646.2	4072.47	46884.7	15156.5	32382.8	4701.55	32499.5	497.262
41	0.1	0.0001	77	2.82843	57	3.91578	0.1	0.0001	47.3333	2.88675	59	4.24264	0.1	0.0001
42	0.1	0.0001	40.75	4.78714	36.25	3.5	28.3333	109.002	46	5.56776	49.3333	12.0554	0.1	0.0001
43	301.75	19.0153	81.6667	6.02771	88	13.8804	653.5	68.7532	126.75	15.5215	256.75	8.4212	252.25	47.0275
44	154.25	23.2719	11.3333	3.78594	54	4.3589	395	41.9682	73	4.76095	170.333	15.5349	194.667	6.1101
45	313	14.6742	77.75	5.56028	71.25	4.19325	293.25	395.717	141.75	19.5683	186.75	4.99166	202.667	55.7883
46	181.25	16.5	71.3333	9.29157	68.25	4.19325	401.667	159.895	72.6667	8.3865	127	13.6382	66.5	132.155
47	723	45.9202	201	10.9848	103.75	12.659	1505.67	96.033	322	17.9072	266	33.9018	424.667	83.3807
48	1836.75	226.504	157	6.08276	139.75	14.2683	2974.75	182.429	243.25	10.0789	2524	88.0757	3792.25	231.14
49	865.333	16.2583	124.25	15.5215	250	21.2289	520.333	190.645	248.5	38.4404	1748	395.48	1461	58.66
50	261.75	13.0224	38.75	5.67891	52.25	1.70783	286.75	7.27438	52.5	3.41565	144.75	10.0789	180.333	130.539
51	332	21.3698	69.3333	3.51188	79	10.8012	529.5	49.9967	97	15.6844	224.5	21.6102	487.75	41.7642
52	272	48.6278	80.75	15.8403	85.75	8.8459	225	334.247	153.667	17.0392	223.75	9.3586	561	35.1568
53	165.333	8.0829	43.6667	6.65833	47	5.41603	550.25	47.6751	95.5	7.59386	263	12.9357	315.25	32.2942
54	185.75	20.1722	52	0	62.25	11.8145	635.75	21.0772	100.25	14.9304	160.75	25.3952	226	5.88784
55	0.1	0.0001	66.6667	3.21455	45	2.16025	0.1	0.0001	0.1	0.0001	51.75	8.65544	0.1	0.0001
56	32473.8	361.553	29554.8	7911.51	21830.7	4261	19545	376.49	40713	9151.45	38139	1697.06	27428.5	7241.48
57	65	12.6754	85	8.18535	58.5	2.88675	108.333	15.0111	70	10	47.6667	13.7961	0.1	0.0001
58	34924.5	926.173	31116.5	8372.44	34176.8	9177.36	25740	1198.55	39633.2	480.765	43362.8	537.207	35345	765.341
59	453.5	75.58	1119.67	26.3122	460.667	40.4269	922.333	61.0027	339.667	30.8275	323.25	44.0785	751.75	73.191
60	104.25	16.3987	163.667	9.81495	93.6667	8.5049	0.1	0.0001	55.25	7.08872	56	1.41421	4.25	102.941
61	33832.5	1410.82	39315	3287.79	36985.7	411.801	21999	173.078	35254.5	625.042	39908.3	218.998	34914.7	946.34
62	82.75	2.62996	216.75	36.7457	93.25	10.3401	214.75	8.57807	68.75	8.46069	58.75	8.80814	174.667	4.04145
63	34997.8	624.016	25659.5	3349.74	23882	918.337	26712	730.381	38448.2	361.163	44176.8	1043.04	39578	7421.4
64	0.1	0.0001	0.1	0.0001	0.1	0.0001	0.1	0.0001	0.1	0.0001	0.1	0.0001	0.1	0.0001
65	0.1	0.0001	0.1	0.0001	0.1	0.0001	0.1	0.0001	0.1	0.0001	0.1	0.0001	0.1	0.0001
66	82.25	9.94569	54.75	1.70783	61	7.11805	140	20.8487	130.75	11.0265	60	4.16333	74.75	10.7199
67	30860	615.605	24227.3	677.934	26687.7	839.918	15188.8	483.736	29789	7144.8	40005.5	2130.85	28281.3	7341.88
68	0.1	0.0001	155.333	13.6137	93.6667	37.899	47.6667	156.577	56.3333	7.63763	43	2.64575	120	21.2289
69	27122.5	1772.62	36196.5	6308.94	37744.3	1100.95	7073.33	179.595	31071.5	5348.97	14034.7	366.224	36939.5	2075.91
70	0.1	0.0001	41	3.4641	35.5	0.707107	33	190.714	0.1	0.0001	0.1	0.0001	0.1	0.0001
71	0.1	0.0001	57.25	2.5	38.25	6.29153	0.1	0.0001	0.1	0.0001	7.75	35.1319	0.1	0.0001
72	18923.5	837.8	31373.5	1961.32	33314	6259.21	6594	789.634	30992.7	2442.52	14634.7	480.51	10291.5	1375.67
73	1802.5	338.273	5243	1014.39	7607	1071.14	5262.67	253.37	10311.2	570.025	7696.25	1012.26	6209	381.77
74	12474.5	791.627	33907	778.841	34145	1378.72	5780.25	374.125	39849.2	585.541	21872	1155.18	21948.2	777.371
75	34232.5	1447.85	40765.2	842.61	27196.5	1319.23	10551	567.1	37985.2	1376.39	39111.5	345.71	49137.2	2247.97
76	147.5	17.8232	39	4.24264	3.33333	1.1547	20.3333	5.85947	46	0	80.25	9.42956	0.1	0.0001
77	191	9.0185	39.75	1.70783	3.66667	0.57735	0.1	0.0001	5592.5	368.189	90.5	13.1783	0.1	0.0001
